# Supplementary material for: Phylogenomic Analyses of the Hemagglutinin-Neuraminidase (HN) Gene in Human Parainfluenza Virus Type 4 Isolates in Japan
Source: Microorganisms. 2025 Feb 10;13(2):384. doi: 10.3390/microorganisms13020384 (PMC11857914; doi:10.3390/microorganisms13020384)
Supplement: Supplementary file 1 [file microorganisms-13-00384-s001.zip]

Archive with 3 entries (3 files):
- Table S1 Primers used for PCR and sequencing..pdf
- Table S2 Detailed data on the strains used in this study_20250206.pdf
- Table S3 Catalytic and active site residues in influenza virus neuraminidase and paramyxoviridae HN.pdf
